# Supplementary material for: Coordination difficulties, IQ and psychopathology in children with high-risk copy number variants
Source: Psychol Med. 2019 Nov 19;51(2):290–9. doi: 10.1017/S0033291719003210 (PMC7234895; doi:10.1017/S0033291719003210)
Supplement: Supplementary file 1 [file S0033291719003210sup.zip]

Archive with 4 entries (4 files):
- S0033291719003210sup001.docx
- S0033291719003210sup002.docx
- S0033291719003210sup003.docx
- S0033291719003210sup004.docx
